# Supplementary material for: Cancer-Associated Fibroblasts in Breast Cancer Treatment Response and Metastasis
Source: Cancers (Basel). 2021 Jun 23;13(13):3146. doi: 10.3390/cancers13133146 (PMC8268405; doi:10.3390/cancers13133146)
Supplement: Supplementary file 1 [file cancers-13-03146-s001.zip]

Archive with 1 entries (1 files):
- cancers-1225141-supplementary.xlsx
