# Supplementary material for: Cancer-Associated Fibroblasts in Breast Cancer Treatment Response and Metastasis
Source: Cancers (Basel). 2021 Jun 23;13(13):3146. doi: 10.3390/cancers13133146 (PMC8268405; doi:10.3390/cancers13133146)
Supplement: Supplementary file 1 [file cancers-13-03146-s001.zip › cancers-1225141-supplementary.xlsx]

## Sheet: Table S1
Table S1: CAFs secreted molecules and function in DCIS
Breast cancer subtype or stage	CAFs secreted molecules and phenotypes	Function	Reference
DCIS	CXCL1	Invasion promotion	31
	IL-6	Invasion promotion	26
	MMP-9/MMP-14	Proliferation promotion	24-26

## Sheet: Table S2
Table S2: Protein names abbreviations
Abbreviation	Protein
AKT	AKT serine/threonine kinase
ARB	Angiotensin receptor inhibitors
αSMA	α-smooth muscle actin
BCL	B-cell lymphoma
CAV1	Caveolin 1
CCL5	C-C motif chemokine ligand 5
CREB	cAMP responsive element-binding protein
CXCL	Chemokine (C-X-C motif) ligand
CXCL2/ MIP2	C-X-C motif chemokine ligand 2
CXCL8/IL8	C-X-C Motif chemokine ligand 8/Interleukin 8
CXCR	C-X-C motif chemokine receptor
EGF	Epidermal growth factor
EGFR	Epidermal growth factor receptor
ER	Estrogen receptor
ERK	Extracellular signal-regulated kinase 2
FAK	Focal adhesion kinase
FAPα	Fibroblast activated protein alpha
FGF	Fibroblast growth factor
FGFR	Fibroblast growth factor receptor
FSP1	S100-A4/ fibroblast-specific protein 1
FXR	Farnesoid X receptor
GOLPH3	Golgi phosphoprotein 3
GPER	G protein-coupled estrogen receptor 1
HA	Hyaluronic acid
HER2	Receptor protein-tyrosine kinase erbb 2
HGF	Hepatocyte growth factor
Hh	Hedgehog
IFNβ1	Interferon β1
IGF	Insulin-like growth factor
IGFBP	Insulin-like growth factor binding protein
IGFR	Insulin like growth factor receptor
IL	Interleukin
IL1β	Interleukin 1 beta
IL2v	Interleukin 2 variant
IL32	Interleukin 32
JNK1	C-Jun N-terminal kinase 1
L1CAM	L1 cell adhesion molecule
LOXL2	Lysyl Oxidase like 2
MAC-1	Integrin subunit beta 2
MCL1	myeloid cell leukemia sequence 1
MDia2	Mammalian diaphanous-related formin-2
MET	MET proto-oncogene, receptor tyrosine kinase
Mint3	Amyloid beta precursor protein binding family A member 3
MMP	Matrix metalloproteinase
mTOR	mammalian target of rapamycin
NANOG	Nanog homeobox
NFKB	Nuclear factor kappa B
NOTCH3	Notch receptor 3
NR4A1	Nuclear receptor subfamily 4 group a member 1
OCT4	Octamer-binding protein 4
OPN	Osteopontin
PAR2	Proteinase-activated receptor 2
PARP	Poly(ADP-Ribose) polymerase 1
PDGF	Platelet-derived growth factors
PDGFRβ	Platelet derived growth factor receptor β
PD-L1	Programmed death-ligand 1
PEGPH20	PEGylated Recombinant Human hyaluronidase
PI3K	Phosphatidylinositol-4,5-bisphosphate 3-kinase
PIK3Cδ	Phosphatidylinositol-4,5-bisphosphate 3-kinase catalytic subunit delta
PR	Progesterone receptor
PTEN	Phosphatase and tensin homolog
RARRES1	Retinoic Acid Receptor Responder 1
S100A	S100 calcium binding protein A
SDF1/CXCL12	Stromal cell-derived factor 1/c-x-c motif chemokine ligand 12
SMOi	Smoothened inhibitors
SOX2	SRY-box transcription factor 2
SRC	SRC Proto-oncogene, non-receptor tyrosine kinase
STAT1	Signal transducer and activator of transcription-1
TF	Tissue factor
TGFβ	Transforming Growth Factor Beta
THBS2	Thrombospondin 2
TIAM-1	TIAM rac1 associated GEF 1
TNC	Tenascin C
TNFα	Tumor necrosis factor alpha
uPA	Urokinase/Plaminogen activator
uPAR	Plasminogen Activator, Urokinase Receptor
USP28	ubiquitin-specific peptidase 28
VEGF	Vascular endothelial growth factor
VEGFA	Vascular endothelial growth factor A
Wnt	Wintless-INT family
YAP	Yes-associated protein

## Sheet: Table S3
	Table S3: CAFs secreted molecules and function in radiotherapy
	Therapy	CAFs secreted molecules and phenotypes	Function	Reference
	Radiotherpay	TGF-β	Fibroblast activation, fibrosis and chemotherpay resistance	41-43
		HGF	MET activation in cancer cells, radiotherapy protecction	44
		β1 integrin	Upregulated β1 integrin expression and AKT activation, radiotherapy protection.	45
		IL6, CXCL8/IL8, OPN	Pro-tumorigenic factors secreted by senescent fibroblast after radiation	47

## Sheet: Table S4
Table S4: CAFs secreted molecules and function in BrCa subtypes therapy resistance
Breast cancer subtype	CAFs secreted molecules, phenotypes and processes	Function	Reference
TNBC	Hh	Survival and chemosresistance induction	51
	TGF-β (blocking)	Control of tumor growth and lung metastasis	52
	IFNβ1	Chemoresistance induction	54
	PDGF	Phenotype shift from TNBC to ER+ subtype	55
	CCL5	Pro-tumoral actions, including chemotherapy resistance	61
	CXCL14	Survival	64
	CXCL2/MIP2, MMP1, CXCL8/IL8, RARRES1, FGF1 and CXCR7	Taxotere treatment resistance	50
Luminal	GPER	Estradiol production and endocrine therapy resistance	70,71
	Glycolisis	Pyruvate and lactate secretion fuels mitochondrial metabolism, resistance to hormonal, HER2 targeted therapy and chemotherapy.	73-74
	HGF	c-Met upregulation, increased migration, invasion and resistance to Fulvestrant	77
	Fibronectin /Integrin β1 interaction	Tamoxifen-induced cell death	83
	Mint-3/L1CAM induction	Tumour growth and resistance induction	84
	FGF1	Hormonal therapy resistance induction	78
	FGF7	Blocks tamoxifen effect	79
	CD146 negative CAFs	EGFR, HER2 and IGF1R activation, tamoxifen resistance.	85
	CD63 positive CAFs/miR-22	Secretion of exosomes enriched in miR-22, ER𝜶. PTEN activation, tamoxifen resistance.	86
	miR-221	Hormonal therapy resistance, CSC promotion.	87
HER2+	FGF5	HER2 transactivation, HER2-targeted therapies bypass, proliferation	99
	HA	Lapatinib protection	90
	IL6	NFkB, JAK/STAT3, and PI3K/AKT activation, trastuzumab resistance.	105
	CM fraction with a molecular weight larger than 3 kDa	Lapatinib resistance, MTOR and BCL2 activation	100
	HGF or NRG1β	Lapatinib resistance	103

## Sheet: Table S5
Table S5: CAFs secreted molecules function in metastasis
Origin	CAFs secreted molecules	Function	Reference
Primary tumor	EGF, FGF2	Invasion	109
	PDGF, VEGFs, IGF	Invasion	110
	HGF, TNF, SDF1	Invasion	111
	CCL8	Invasion	113
	CXCL16	Invasion	61
	IL6	Invasion	114
	IL4	Invasion	115
	CXCL1	Invasion	116
	CXCL12	Invasion and remodelling of the vasculature	111, 112, 148
	CXCL14	Invasion	64
	CCL5	Invasion	117, 118
	CXCL8 and CCL2	Invasion	62
	IL32	Invasion and EMT	119
	CXCL12 and IGF1	Bone marrow colonization	121
	TNFα, IL1β , CXCL8, CCL2 and CCL5	Angiogenesis, invasion and migration	123-128
	Leptin	Promotes BrCa cells stemness	130
	Wnt ligands	Motility, EMT	133, 134
	miR-500a-5p	Proliferation and metastasis	135
	miR-21, -143, and -378	Stemness, EMT	136
	TGFβ1, EGF, PDGF and HGF	EMT	107, 120, 137, 138
	OPN	Stemness and invasion	139
	PIK3Cδ	Invasion	142
	α5β1 and αvβ1 integrin and MET	Blood-brain barrier transmigration	144
	MMP1, -2, -3, -7, -9, -13, and -14	Invasion and metastasis	137, 145, 146
	IFNβ and IGF2	Pro-tumorigenic effects and protection against cytotoxic drugs	151
Lung metastasis	TNFα,TGFβ,VEGFAm MIP2	Migration	154, 155
	miR-122	Metabolic reprogramming	158
	Fibronectin, LOXL2	Niche formation	162
	Periostin and TNC	Metastatic colonization of the lung	163
	α6β4 and α6β1 integrins	Release of lung tropic exosomes	157
	EGF or FGF	Invasion	165
	THBS2	Fibroblast activation and EMT	166
Bone metastasis	OPN	Stemness	170
	miR-221	Stemness	87
	CCL4/CCR5+ fibroblasts	Cancer cells growth	171
Liver metastasis	OPN, CCL5, MMP2, MMP9, TNC	Tumor progression	172
